# Supplementary material for: African Swine Fever in Saxony—Disease Dynamics
Source: Viruses. 2024 Dec 9;16(12):1894. doi: 10.3390/v16121894 (PMC11680337; doi:10.3390/v16121894)
Supplement: Supplementary file 1 [file viruses-16-01894-s001.zip]

Archive with 1 entries (1 files):
- viruses-3364519-supplementary.pdf
